# Supplementary material for: Nonresponsive Parenting Feeding Styles and Practices and Risk of Overweight and Obesity among Chinese Children Living Outside Mainland China: An Integrative Review of the Literature
Source: Int J Environ Res Public Health. 2023 Feb 24;20(5):4090. doi: 10.3390/ijerph20054090 (PMC10002266; doi:10.3390/ijerph20054090)
Supplement: Supplementary file 1 [file ijerph-20-04090-s001.zip]

Archive with 1 entries (1 files):
- ijerph-2164753-supplementary.pdf
